# Supplementary material for: Investigations into the Diversity and Distribution of tRNA and Phylogenetics of Translation Factors in Amoebozoa-Infecting Nucleocytoviricota
Source: Viruses. 2025 Feb 27;17(3):328. doi: 10.3390/v17030328 (PMC11946776; doi:10.3390/v17030328)
Supplement: Supplementary file 1 [file viruses-17-00328-s001.zip]

Archive with 6 entries (6 files):
- Figure S1.tif
- Figure S2.tif
- Figure S3.tif
- Figure S4.tif
- Table S1.xlsx
- Table S2.pdf
