# Supplementary material for: Investigations into the Diversity and Distribution of tRNA and Phylogenetics of Translation Factors in Amoebozoa-Infecting Nucleocytoviricota
Source: Viruses. 2025 Feb 27;17(3):328. doi: 10.3390/v17030328 (PMC11946776; doi:10.3390/v17030328)
Supplement: Supplementary file 1 [file viruses-17-00328-s001.zip › Table S1.xlsx]

## Sheet: Tabela 1
Class	Order	Family	Subfamily	Genus	Isolate name	Host	Year of publication	Local of isolation (Country)	Genome size (bp)	GC content (%)	tRNA count	Intron (y/n)	GenBank access number
Megaviricetes	Pimascovirales	Cedratviridae	-	Cedratvirus	Cedratvirus kamchatka	Acanthamoeba castellanii	2020	Russia	466767	41.5	1	y	MN873693.1
				Cedratvirus	Cedratvirus A11	Acanthamoeba castellanii	2016	Algeria	589068	40.6	1	y	NC_032108.1
				Cedratvirus	Cedratvirus pambiensis	Acanthamoeba castellanii	2023	Brazil	623564	42.1	1	y	OR343515.1
				Cedratvirus	Cedratvirus lausannensis	Acanthamoeba castellanii	2017	Switzerland	575161	42.8	0	-	LT907979.1
				Cedratvirus	Cedratvirus Zaza IHUMI	Acanthamoeba castellanii	2018	France	560887	42.7	0	-	LT994652.1
				Cedratvirus	Brazilian cedratvirus IHUMI	Acanthamoeba castellanii	2018	Brazil	460038	42.3	0	-	LT994651.1
		Mamonoviridae	-	"Clandestinovirus"	Clandestinovirus	Vermamoeba vermiformis	2021	France	581987	43.5	1	n	MZ420154.1 / MZ420155.1
			-	Medusavirus	Medusavirus medusae	Acanthamoeba castellanii	2019	Japan	381277	61.7	6	y	AP018495.1
				Medusavirus	Medusavirus sthenus	Acanthamoeba spp.	2023	Japan	362811	62.6	1	y	MW018138.1
		Marseilleviridae	-	Marseillevirus	Marseillevirus marseillevirus T19	Acanthamoeba spp.	2009	France	368454	44.7	2	y	NC_013756.1
				Marseillevirus	Melbournevirus	Acanthamoeba spp.	2014	Australia	369360	44.7	1	y	NC_025412.1
				Marseillevirus	Golden Marseillevirus	Acanthamoeba spp.	2016	Brazil	360610	43.1	2	y	NC_031465.1
				Marseillevirus	Marseillevirus Shanghai	Acanthamoeba spp.	2018	China	368078	44.7	0	-	MG827395.1
				Marseillevirus	Kurlavirus BKC-1	Acanthamoeba spp.	2017	India	361368	42.9	0	-	KY073338.1
				Marseillevirus	Brazilian marseillevirus	Acanthamoeba spp.	2016	Brazil	362276	43.3	0	-	NC_029692.1
				Marseillevirus	Cannes 8 virus	Acanthamoeba spp.	2013	France	374041	44.6	0	-	KF261120.1
				Marseillevirus	Noumeavirus	Acanthamoeba spp.	2017	New Caledonia	376207	42.9	0	-	NC_033775.1
		Orpheoviridae	-	Orpheovirus	Orpheovirus IHUMI-LCC2	Vermamoeba vermiformis	2018	France	1473573	25.0	2	y	NC_036594.1
		Pithoviridae	-	Pithovirus	Pithovirus sibericum	Acanthamoeba castellanii	2014	Russia	610033	35.8	0	-	NC_023423.1
	Imitervirales	Mimiviridae	Megamimivirinae	Megavirus	Megavirus chiliensis	Acanthamoeba spp.	2011	Chile	1259197	25.2	4	y	NC_016072.1
				Megavirus	Megavirus courdo11	Acanthamoeba spp.	2014	France	1246126	25.3	6	n	JX975216.1
				Megavirus	Megavirus powaiense	Acanthamoeba spp.	2016	India	1208707	25.3	5	n	KU877344.1
				Megavirus	Megavirus vitis	Acanthamoeba spp.	2019	France	1242360	25.2	5	n	MG807319.1
				Megavirus	Megavirus LBA111	Acanthamoeba spp.	2013	Tunisia	1230522	25.3	5	n	JX885207.1
				Megavirus	Megavirus baoshanense	Acanthamoeba spp.	2022	China	1224839	25.1	9	n	MH046811.2
				Mimivirus	Mimivirus terra2	Acanthamoeba spp.	2014	France	1168989	27.9	7	y	NC_023639.1
				Mimivirus	Acanthamoeba castellanii mamavirus	Acanthamoeba spp.	2008	France	1191693	28.0	7	y	JF801956.1
				Mimivirus	Hirudovirus	Acanthamoeba spp.	2013	Tunisia	1181042	28.0	7	y	KF493731.1
				Mimivirus	Samba virus	Acanthamoeba spp.	2014	Brazil	1181380	28.0	7	y	KF959826.2
				Mimivirus	Mimivirus Bombay	Acanthamoeba spp.	2016	India	1182200	27.9	7	y	KU761889.1
				Mimivirus	Acanthamoeba polyphaga mimivirus	Acanthamoeba spp.	2003	England	1181549	28.0	7	y	NC_014649.1
				Mimivirus	Acanthamoeba polyphaga mimivirus Oyster	Acanthamoeba spp.	2014	Brazil	1200220	28.0	7	y	KM982401.1
				Mimivirus	Mimivirus reunion Queen	Acanthamoeba spp.	2018	France	1196989	27.9	7	y	MW004169.1
				Mimivirus	Acanthamoeba polyphaga mimivirus M4	Acanthamoeba spp.	2011	England	1024623	27.9	4	y	MW685904.1
				Mimivirus	Mimivirus U306	Acanthamoeba spp.	2018	Tunisia	1181032	27.5	5	n	LT717347.1
				Mimivirus	Acanthamoeba polyphaga mimivirus Kroon	Acanthamoeba spp.	2018	Brazil	1221932	27.6	5	n	KM982402.1
				Moumouvirus	Moumouvirus australiense	Acanthamoeba spp.	2019	Australia	1098002	25.1	9	n	MG807320.1
				Moumouvirus	Moumouvirus goulette	Acanthamoeba spp.	2013	France	1016844	24.7	5	n	NC_075037.1
				Moumouvirus	Moumouvirus maliensis	Acanthamoeba spp.	2019	Mali	999513	25.3	5	y	MK978772.1
				Moumouvirus	Saudi moumouvirus	Acanthamoeba spp.	2016	Saudi Arabia	1030056	24.8	3	y	KY110734.1
				Moumouvirus	Acanthamoeba polyphaga moumouvirus	Acanthamoeba spp.	2012	France	1021348	24.6	3	y	NC_020104.1
				Tupanvirus	Tupanvirus deep ocean	Acanthamoeba spp., Vermamoeba vermiformis	2018	Brazil	1439508	29.4	67	n	NC_075038.1
				Tupanvirus	Tupanvirus soda lake	Acanthamoeba spp., Vermamoeba vermiformis	2018	Brazil	1516267	29.1	71	y	NC_075039.1
			Klosneuvirinae	Yasminevirus	Yasminevirus	Vermamoeba vermiformis	2019	Saudi Arabia	2126343	40.2	70	n	UPSH01000001.1 / UPSH01000002.1
	-	"Molliviridae"	-	"Mollivirus"	Mollivirus sibericum	Acanthamoeba castellanii	2015	Russia	651523	60.1	5	y	NC_027867.1
				"Mollivirus"	Mollivirus kamchatka	Acanthamoeba castellanii	2017	Russia	648864	60.1	6	y	MN812837.1
	-	"Pandoraviridae"	-	"Pandoravirus"	Pandoravirus japonicus	Acanthamoeba castellanii	2021	Japan	1787268	64.0	15	y	LC625835.1
				"Pandoravirus"	Pandoravirus salinus	Acanthamoeba castellanii	2013	Chile	2473870	61.7	17	y	NC_022098.1
				"Pandoravirus"	Pandoravirus inopinatum	Acanthamoeba castellanii	2015	Germany	2243109	60.7	9	y	NC_026440.1
				"Pandoravirus"	Pandoravirus quercus	Acanthamoeba castellanii	2018	France	2077288	60.7	11	y	NC_037667.1
				"Pandoravirus"	Pandoravirus celtis	Acanthamoeba castellanii	2019	France	2028440	60.8	9	y	MK174290.1
				"Pandoravirus"	Pandoravirus dulcis	Acanthamoeba castellanii	2013	Australia	1908524	63.7	18	y	NC_021858.1
				"Pandoravirus"	Pandoravirus macleodensis	Acanthamoeba castellanii	2018	Australia	1838258	57.9	9	y	NC_037665.1
				"Pandoravirus"	Pandoravirus neocaledonia	Acanthamoeba castellanii	2018	New Caledonia	2003191	60.6	9	y	NC_037666.1
				"Pandoravirus"	Pandoravirus talik	Acanthamoeba castellanii	2023	Russia	1817546	62.0	5	y	OQ413801.1
				"Pandoravirus"	Pandoravirus mammoth	Acanthamoeba castellanii	2023	Russia	1776082	59.2	11	y	OQ411600.1 / OQ411601.1
Pokkesviricetes	-	-	-	"Pacmanvirus"	Pacmanvirus S19	Acanthamoeba castellanii	2021	Algeria	418588	33.2	1	n	MZ440852.1
				"Pacmanvirus"	Pacmanvirus A23	Acanthamoeba castellanii	2017	Algeria	395405	33.6	1	n	NC_034383.1
	-	-	-	"Faustovirus"	Faustovirus strain D5b	Vermamoeba vermiformis	2016	Senegal	464523	37.7	1	y	KU702949.1
				"Faustovirus"	Faustovirus strain D6	Vermamoeba vermiformis	2016	Senegal	462011	37.7	1	y	KU702951.1
				"Faustovirus"	Faustovirus strain D3	Vermamoeba vermiformis	2016	Senegal	455803	37.8	1	y	KU556803.1
				"Faustovirus"	Faustovirus strain E12	Vermamoeba vermiformis	2015	France	466265	36.2	0	-	KJ614390.1
				"Faustovirus"	Faustovirus strain VV10	Vermamoeba vermiformis	2020	Algeria	456714	37.7	0	-	MN956669.1
				"Faustovirus"	Faustovirus strain E9	Vermamoeba vermiformis	2016	France	491024	39.6	0	-	MT335755.1
				"Faustovirus"	Faustovirus strain VV63	Vermamoeba vermiformis	2020	Algeria	479542	39.7	0	-	MN830298.1
				"Faustovirus"	Faustovirus strain vv57	Vermamoeba vermiformis	2020	Algeria	478172	39.7	0	-	MN830297.1
				"Faustovirus"	Faustovirus strain S17	Vermamoeba vermiformis	2020	Algeria	476423	39.6	0	-	MN830296.1
				"Faustovirus"	Faustovirus strain M6	Vermamoeba vermiformis	2020	France	472803	39.8	0	-	MN830295.1
				"Faustovirus"	Faustovirus strain LCD7	Vermamoeba vermiformis	2020	France	477407	39.9	0	-	MN830294.1
				"Faustovirus"	Faustovirus strain liban	Vermamoeba vermiformis	2016	Liban	470731	36.7	0	-	MN534311.1
				"Faustovirus"	Faustovirus strain E23	Vermamoeba vermiformis	2016	France	465956	36.2	0	-	KU702952.1
				"Faustovirus"	Faustovirus strain D5a	Vermamoeba vermiformis	2016	Senegal	466051	36.2	0	-	KU702950.1
				"Faustovirus"	Faustovirus strain E24	Vermamoeba vermiformis	2016	France	466012	36.2	0	-	KU702948.1
				"Faustovirus"	Faustovirus mariensis	Vermamoeba vermiformis	2019	Brazil	466080	36.2	0	-	MK506267.1
				"Faustovirus"	Faustovirus ST1	Vermamoeba vermiformis	2017	France	470659	36.7	0	-	LT839607.1
	-	-	-	"Kaumoebavirus"	Kaumoebavirus Sc	Vermamoeba vermiformis	2016	Saudi Arabia	350731	43.7	0	-	NC_034249.1
				"Kaumoebavirus"	Kaumoebavirus strain KLCC10	Vermamoeba vermiformis	2021	France	362586	43.7	0	-	MT334784.1
